# Supplementary material for: Protective Effects of Necrostatin-1 in Acute Pancreatitis: Partial Involvement of Receptor Interacting Protein Kinase 1
Source: Cells. 2021 Apr 27;10(5):1035. doi: 10.3390/cells10051035 (PMC8145347; doi:10.3390/cells10051035)
Supplement: Supplementary file 1 [file cells-10-01035-s001.zip]

Archive with 1 entries (1 files):
- cells-1156529-supplementary.pdf
